# Supplementary material for: Transcriptional Aneuploidy Responses of Brassica rapa-oleracea Monosomic Alien Addition Lines (MAALs) Derived From Natural Allopolyploid B. napus
Source: Front Genet. 2019 Feb 13;10:67. doi: 10.3389/fgene.2019.00067 (PMC6381038; doi:10.3389/fgene.2019.00067)
Supplement: TABLE S1 — Summary of clean reads of MAALs and RBR Oro aligned to the reference genome (B. napus). [file Table_1.xlsx]

## Sheet: Table S1
		Table S1 Summary of clean reads of MAALs and RBR Oro aligned to the reference genome (B. napus )
		Samples	Clean reads	Unique-mapping reads	Ratio (%)	Multiple-mapping reads	Ratio (%)	total	Ratio (%)
		C1-1	9066801	6132123	67.63	601596	6.64	6733719	74.27
		C1-2	10939481	7410672	67.74	728948	6.66	8139620	74.4
		C1-3	10637980	7211159	67.79	714833	6.72	7925992	74.51
		C2-1	12118272	8335475	68.78	852649	7.04	9188124	75.82
		C2-2	9576587	6551159	68.41	645116	6.74	7196275	75.15
		C2-3	6965941	4765049	68.4	454701	6.53	5219750	74.93
		C3-1	13274486	9306636	70.11	1039403	7.83	10346039	77.94
		C3-2	8579082	5970500	69.59	575794	6.71	6546294	76.3
		C3-3	8692829	6038494	69.47	586962	6.75	6625456	76.22
		C4-1	9668415	6737493	69.69	652078	6.74	7389571	76.43
		C4-2	11375811	7917370	69.6	749611	6.59	8666981	76.19
		C4-3	9842598	6824201	69.33	693449	7.05	7517650	76.38
		C5-1	7971328	5645872	70.83	538057	6.75	6183929	77.58
		C5-2	7670405	5350469	69.75	544233	7.1	5894702	76.85
		C5-3	14762149	10164105	68.85	1098352	7.44	11262457	76.29
		C6-1	10101801	6886758	68.17	777964	7.7	7664722	75.87
		C6-2	8165580	5615758	68.77	595445	7.29	6211203	76.06
		C6-3	7851969	5351393	68.15	585952	7.46	5937345	75.61
		C7-1	11917311	8209036	68.88	814241	6.83	9023277	75.71
		C7-2	10859837	7598063	69.96	792786	7.3	8390849	77.26
		C7-3	11003706	7436041	67.58	746011	6.78	8182052	74.36
		C8-1	7296986	5043380	69.12	489460	6.71	5532840	75.83
		C8-2	7041060	4845327	68.82	520874	7.4	5366201	76.22
		C8-3	9534364	6512833	68.31	603603	6.33	7116436	74.64
		C9-1	7546093	5217366	69.14	494417	6.55	5711783	75.69
		C9-2	10485338	7231600	68.97	723836	6.9	7955436	75.87
		C9-3	8078795	5599699	69.31	544703	6.74	6144402	76.05
		RBR-1	9492588	6629592	69.84	708541	7.46	7338133	77.3
		RBR-2	9217222	6287294	68.21	662984	7.19	6950278	75.4
		RBR-3	7458828	5181202	69.46	532211	7.14	5713413	76.6

## Sheet: Table S2
	Table S2 Uneven distributions of DEGs of trans-effects across all chromosomes in each of comparisons between RBR and MAAL per chromosome
		Total genes	RBR VS C1			RBR VS C2			RBR VS C3			RBR VS C4			RBR VS C5			RBR VS C6			RBR VS C7			RBR VS C8			RBR VS C9
			DEGs	Ratio (%)		DEGs	Ratio (%)		DEGs	Ratio (%)		DEGs	Ratio (%)		DEGs	Ratio (%)		DEGs	Ratio (%)		DEGs	Ratio (%)		DEGs	Ratio (%)		DEGs	Ratio (%)
	A1	3740	267	7.14a		82	2.19c		76	2.03a		98	2.62e		87	2.33a		59	1.58bc		54	1.44e		54	1.44abc		55	1.47bc
	A2	3717	216	5.81ab		132	3.55a		41	1.10b		139	3.74cd		48	1.29d		61	1.64bc		87	2.34cd		47	1.26c		48	1.29bc
	A3	6076	472	7.77abc		155	2.55bc		123	2.02a		283	4.66ab		112	1.84abc		98	1.61bc		201	3.31b		114	1.87ab		140	2.30a
	A4	2973	158	5.31bc		97	3.26ab		41	1.38ab		121	4.07bcd		39	1.31cd		48	1.61bc		77	2.59cd		39	1.31bc		46	1.54bc
	A5	3750	268	7.15bcd		116	3.09ab		42	1.12b		123	3.28de		63	1.68abcd		77	2.05ab		86	2.29cd		46	1.23c		49	1.31bc
	A6	4099	261	6.37bcd		144	3.51a		62	1.51ab		178	4.34abc		68	1.66bcd		53	1.29c		91	2.22cd		80	1.95a		65	1.59bc
	A7	3926	238	6.06bcd		112	2.85abc		61	1.55ab		147	3.74cd		49	1.25d		73	1.86abc		111	2.83bc		73	1.86ab		63	1.60bc
	A8	3177	207	6.52cd		99	3.12ab		46	1.45ab		138	4.34abc		58	1.83abcd		77	2.42a		140	4.41a		37	1.16c		33	1.04c
	A9	5728	384	6.70d		131	2.29c		116	2.03a		297	5.19a		106	1.85abc		140	2.44a		152	2.65cd		104	1.82ab		98	1.71b
	A10	3064	212	6.92ab		87	2.84abc		61	1.99a		136	4.44abc		70	2.28ab		60	1.96ab		61	1.99de		50	1.63abc		57	1.86ab
	a,b,c,d,e Different groups were caculated by chi-squary (p<0.05)
