# Supplementary material for: Transcriptional Aneuploidy Responses of Brassica rapa-oleracea Monosomic Alien Addition Lines (MAALs) Derived From Natural Allopolyploid B. napus
Source: Front Genet. 2019 Feb 13;10:67. doi: 10.3389/fgene.2019.00067 (PMC6381038; doi:10.3389/fgene.2019.00067)
Supplement: TABLE S3 — Pairwise Pearson correlation coefficient (PCC) values of transcriptomic differences among all genes in the A subgenome between any two of the nine MAALs and RBR (The FPKM values of all 44,452 genes in the A genome per sample is used as the dataset, then the PPC values of these datasets are calculated using the correlation function of the R-project). [file Table_3.XLSX]

## Sheet: Sheet1
		Table S3 Pairwise Pearson correlation coefficient (PCC) value of transcriptome differences of all genes along A genome between any two of nine MAALs and RBR
		Sample	C1_FPKM	C2_FPKM	C3_FPKM	C4_FPKM	C5_FPKM	C6_FPKM	C7_FPKM	C8_FPKM	C9_FPKM
		C1_FPKM	1
		C2_FPKM	0.695	1
		C3_FPKM	0.7676	0.8179	1
		C4_FPKM	0.7337	0.7359	0.9223	1
		C5_FPKM	0.5819	0.7356	0.8747	0.904	1
		C6_FPKM	0.6984	0.8474	0.9163	0.9016	0.9209	1
		C7_FPKM	0.7354	0.8225	0.9502	0.9159	0.9141	0.943	1
		C8_FPKM	0.4953	0.6458	0.8303	0.8332	0.9206	0.8749	0.8842	1
		C9_FPKM	0.6045	0.6186	0.8645	0.8873	0.8864	0.8599	0.9018	0.9531	1
		OroA_FPKM	0.5876	0.6962	0.8783	0.8835	0.9366	0.9208	0.9246	0.9724	0.9572
