# Supplementary material for: Transcriptional Aneuploidy Responses of Brassica rapa-oleracea Monosomic Alien Addition Lines (MAALs) Derived From Natural Allopolyploid B. napus
Source: Front Genet. 2019 Feb 13;10:67. doi: 10.3389/fgene.2019.00067 (PMC6381038; doi:10.3389/fgene.2019.00067)
Supplement: TABLE S4 — The distribution of dysregulated genes in different gene expression levels. [file Table_4.XLSX]

## Sheet: Sheet1
	Table S4 The distributions of dysregulated genes in different gene expression levels.
	Comparisons	Low (0.1<FPKM<10)					Medium (10<FPKM<100)					High (FPKM>100)
		up	down	total	ratio		up	down	total	ratio		up	down	total	ratio
	RBR VS C1	609	567	1176	0.0703602		305	860**	1165	0.133923		27	449**	476	0.361977
	RBR VS C2	340**	101	441	0.0263851		124	341**	465	0.0534544		9	252**	261	0.198479
	RBR VS C3	226**	78	304	0.0181883		103	161**	264	0.0303483		11	105**	116	0.0882129
	RBR VS C4	521**	206	727	0.0434965		222	452**	674	0.0774802		18	244**	262	0.19924
	RBR VS C5	212**	88	300	0.017949		55	239**	294	0.033797		3	108**	111	0.0844106
	RBR VS C6	281**	73	354	0.0211798		107	195**	302	0.0347166		11	65**	76	0.0577947
	RBR VS C7	352**	110	462	0.0276415		96	317**	413	0.0474767		9	180**	189	0.143726
	RBR VS C8	178**	86	264	0.0157951		103	192**	295	0.0339119		19	74**	93	0.0707224
	RBR VS C9	211**	94	305	0.0182482		100	169**	269	0.0309231		5	73**	78	0.0593156
	Average				0.0288049					0.0528924					0.140431
	**The significantly dominant dysregulated group determined by chi-squary (p<0.001)
